# Supplementary material for: 4-Allyl-4-ethyl­morpholinium chloride
Source: Acta Crystallogr Sect E Struct Rep Online. 2008 Sep 27;64(Pt 10):o2013. doi: 10.1107/S1600536808030201 (PMC2959247; doi:10.1107/S1600536808030201)
Supplement: Supplementary file 2 [file e-64-o2013-Isup2.hkl]

# 
# h,k,l, Fc-squared, Fo-squared, sigma(Fo-squared) and status flag 
# 
data_I
_shelx_title ' R80301F in P2(1)/n' 
_shelx_refln_list_code          4 
_shelx_F_calc_maximum      109.91 
_exptl_crystal_F_000       416.00 
_reflns_d_resolution_high  0.8404 
 
loop_ 
 _symmetry_equiv_pos_as_xyz 
 'x, y, z' 
 '-x+1/2, y+1/2, -z+1/2' 
 '-x, -y, -z' 
 'x-1/2, -y-1/2, z-1/2' 
 
_cell_length_a     8.5414 
_cell_length_b     9.0391 
_cell_length_c    13.1237 
_cell_angle_alpha  90.000 
_cell_angle_beta   91.032 
_cell_angle_gamma  90.000 
 
_shelx_F_squared_multiplier     1.000 
 
loop_ 
 _refln_index_h 
 _refln_index_k 
 _refln_index_l 
 _refln_F_squared_calc 
 _refln_F_squared_meas 
 _refln_F_squared_sigma 
 _refln_observed_status 
   2   0   0     1527.60     1495.48     17.62 o 
   4   0   0     3614.06     3464.10     41.20 o 
   6   0   0      536.25      446.94     15.23 o 
   8   0   0      369.15      340.85     16.85 o 
  10   0   0      127.31      142.42     15.04 o 
   1   1   0     1021.44      975.09     25.55 o 
   2   1   0      198.33      180.28      4.32 o 
   3   1   0      898.09      880.85      9.33 o 
   4   1   0      588.86      599.42     13.02 o 
   5   1   0       59.46       69.11      2.95 o 
   6   1   0       14.00       20.80      6.94 o 
   7   1   0        0.33        1.37      2.46 o 
   8   1   0      450.14      437.66     18.86 o 
   9   1   0        6.83        4.73      3.67 o 
  10   1   0        0.05        0.74      2.06 o 
   1   2   0      559.16      637.46      7.57 o 
   2   2   0      371.95      358.72      3.34 o 
   3   2   0     7216.29     7618.17     69.39 o 
   4   2   0     2823.47     2851.32     44.06 o 
   5   2   0      246.04      217.42      8.70 o 
   6   2   0       93.15       94.06      2.64 o 
   7   2   0     1334.29     1432.98     45.48 o 
   8   2   0      408.00      396.26      9.84 o 
   9   2   0      110.76      123.99      8.78 o 
   1   3   0     1516.68     1516.93     16.30 o 
   2   3   0       48.47       48.00      1.08 o 
   3   3   0      135.86      142.84      3.87 o 
   4   3   0      521.63      582.41      6.58 o 
   5   3   0      164.48      185.82      2.45 o 
   6   3   0       26.15       30.17      0.76 o 
   7   3   0       43.44       39.40      2.27 o 
   8   3   0       18.51       31.44      7.63 o 
   9   3   0       36.50       31.28      7.83 o 
   0   4   0      482.73      578.81      9.60 o 
   1   4   0     1509.11     1420.34     26.49 o 
   2   4   0       89.60      100.67      1.63 o 
   3   4   0     2281.32     2299.53     28.97 o 
   4   4   0        6.95        7.57      1.76 o 
   5   4   0     1196.34     1154.37     12.58 o 
   6   4   0      121.67      118.02      2.21 o 
   7   4   0      355.80      402.97     10.78 o 
   8   4   0      109.67      104.09      6.46 o 
   9   4   0      577.99      600.89     25.74 o 
   1   5   0      798.55      868.67      7.44 o 
   2   5   0        2.48        1.10      0.47 o 
   3   5   0      336.66      380.03      4.33 o 
   4   5   0       19.55       22.49      1.27 o 
   5   5   0       87.32       93.52      1.99 o 
   6   5   0        7.23       10.40      1.97 o 
   7   5   0        3.19        2.35      1.28 o 
   8   5   0       93.07       74.02      4.53 o 
   0   6   0      117.61      170.89      2.92 o 
   1   6   0     1235.52     1307.87     10.54 o 
   2   6   0      683.26      709.72     12.96 o 
   3   6   0      312.17      310.63      4.09 o 
   4   6   0       36.03       31.95      1.76 o 
   5   6   0      434.02      423.27      7.77 o 
   6   6   0     1241.79     1224.48     10.37 o 
   7   6   0       52.93       52.22      2.16 o 
   8   6   0      261.59      267.67      8.76 o 
   1   7   0        5.29        7.06      1.02 o 
   2   7   0      601.35      610.23      7.45 o 
   3   7   0      253.80      258.45      4.24 o 
   4   7   0        7.96        9.10      2.00 o 
   5   7   0       37.80       30.97      1.87 o 
   6   7   0      100.51       98.02      3.03 o 
   7   7   0       62.07       60.95      2.46 o 
   0   8   0      150.18      144.10      3.84 o 
   1   8   0      439.43      459.39      7.91 o 
   2   8   0      799.35      781.18     13.11 o 
   3   8   0       86.28       84.61      2.18 o 
   4   8   0      193.18      199.72      4.14 o 
   5   8   0        5.86        4.69      1.02 o 
   6   8   0      484.30      478.53     16.50 o 
   1   9   0        0.05        1.53      1.00 o 
   2   9   0       11.74       13.32      3.95 o 
   3   9   0       54.20       51.87      2.17 o 
   4   9   0       26.27       25.33      3.38 o 
   5   9   0       30.66       28.35      1.91 o 
   0  10   0       91.89       76.59      6.25 o 
   1  10   0      235.98      216.26      7.54 o 
   2  10   0       19.12       19.50      8.64 o 
   3  10   0      173.56      160.99      7.13 o 
  -9   0   1       21.68       17.92      8.85 o 
  -7   0   1      448.00      487.20     17.27 o 
  -5   0   1       51.47       58.17      4.56 o 
  -3   0   1     5181.69     5023.96     52.39 o 
  -1   0   1      939.44      899.80     10.44 o 
   3   0   1      361.64      363.82      7.63 o 
   5   0   1      114.15      139.51      7.11 o 
   7   0   1     2625.71     2515.43     28.37 o 
   9   0   1      281.31      294.13     10.57 o 
 -10   1   1       65.67       63.34      4.93 o 
  -9   1   1      236.06      243.57     16.45 o 
  -8   1   1        2.19        0.90      2.33 o 
  -7   1   1       13.95       22.17      5.84 o 
  -6   1   1      146.98      149.07      2.61 o 
  -5   1   1      538.17      504.56      7.78 o 
  -4   1   1        8.62       14.22      0.70 o 
  -3   1   1      206.17      179.19      4.53 o 
  -2   1   1       17.42       36.89      1.05 o 
  -1   1   1     2312.57     2052.37     33.01 o 
   0   1   1      133.25      115.64      1.22 o 
   1   1   1      636.81      503.87      5.46 o 
   2   1   1     1451.72     1420.51     11.58 o 
   3   1   1       44.97       34.85      1.15 o 
   4   1   1        2.98        3.80      0.82 o 
   5   1   1     1287.09     1247.38     16.48 o 
   6   1   1        1.26        2.63      1.98 o 
   7   1   1      221.37      226.74      7.71 o 
   8   1   1      288.62      265.09     13.46 o 
   9   1   1      627.24      652.95     12.79 o 
  10   1   1       75.34       78.06      5.42 o 
  -9   2   1      121.53      119.26      7.15 o 
  -8   2   1       21.98       24.16      7.00 o 
  -7   2   1       22.33       28.44      6.08 o 
  -6   2   1      191.03      163.46      9.48 o 
  -5   2   1      426.34      429.15      6.92 o 
  -4   2   1       22.05       13.44      0.93 o 
  -3   2   1     1818.11     1790.94     17.58 o 
  -2   2   1      135.27      135.00      2.48 o 
  -1   2   1     1103.95     1061.71     12.15 o 
   1   2   1       27.89       33.98      0.67 o 
   2   2   1      314.63      302.22      2.58 o 
   3   2   1        4.18        7.17      1.70 o 
   4   2   1     2966.68     3199.62     49.35 o 
   5   2   1        0.04        0.59      0.90 o 
   6   2   1      108.35      102.09      3.62 o 
   7   2   1       83.88       85.19      5.75 o 
   8   2   1       12.22       12.30      3.15 o 
   9   2   1       63.33       59.31      5.76 o 
  -9   3   1        7.51        7.12      3.67 o 
  -8   3   1      231.72      235.26     10.11 o 
  -7   3   1       22.47       20.19      1.49 o 
  -6   3   1      240.51      233.25      4.86 o 
  -5   3   1       68.24       90.92      4.47 o 
  -4   3   1        6.52        2.41      1.81 o 
  -3   3   1      206.34      222.41      5.00 o 
  -2   3   1     1618.70     1554.64     16.41 o 
  -1   3   1       36.84       47.33      1.09 o 
   0   3   1     2726.63     2615.35     24.58 o 
   1   3   1      305.02      317.60      2.97 o 
   2   3   1     1186.23     1119.07      8.24 o 
   3   3   1       26.99       30.68      0.85 o 
   4   3   1       53.05       31.38      1.44 o 
   5   3   1      139.06      154.25      3.32 o 
   6   3   1      523.53      530.00      7.30 o 
   7   3   1       84.05       78.56      1.89 o 
   8   3   1       66.57       62.25      2.52 o 
   9   3   1       20.10       22.64      2.90 o 
  -9   4   1       16.16       13.63      4.75 o 
  -8   4   1      704.15      706.21     18.01 o 
  -7   4   1       37.86       29.50      2.43 o 
  -6   4   1      295.12      303.49      6.37 o 
  -5   4   1       55.72       58.97      1.34 o 
  -4   4   1     1062.01     1046.51     14.68 o 
  -3   4   1      666.94      643.90     18.87 o 
  -2   4   1     1244.10     1269.22     35.47 o 
  -1   4   1      213.92      241.20      3.12 o 
   0   4   1       73.11      108.03      1.89 o 
   1   4   1      316.98      364.25      3.16 o 
   2   4   1       43.50       42.11      1.43 o 
   3   4   1      442.77      461.47      5.98 o 
   4   4   1      513.50      531.44      6.10 o 
   5   4   1       37.62       36.33      1.60 o 
   6   4   1      231.58      232.08      3.14 o 
   7   4   1       18.31       23.08      1.69 o 
   8   4   1       11.58       14.39      3.32 o 
   9   4   1        1.27        1.59      1.53 o 
  -8   5   1       85.39       76.02      4.65 o 
  -7   5   1      309.49      287.64      4.42 o 
  -6   5   1      209.51      219.62      4.63 o 
  -5   5   1      318.67      324.81      5.42 o 
  -4   5   1       90.08       88.33      1.98 o 
  -3   5   1      649.29      671.40     10.61 o 
  -2   5   1      243.10      272.65      3.84 o 
  -1   5   1     4208.67     4347.21    100.47 o 
   0   5   1      286.83      296.55      3.38 o 
   1   5   1     1190.89     1193.17     20.04 o 
   2   5   1      227.46      207.43      4.71 o 
   3   5   1      900.82      912.14     18.81 o 
   4   5   1      180.58      169.05      3.50 o 
   5   5   1      162.43      161.22      2.36 o 
   6   5   1      426.48      412.35      7.66 o 
   7   5   1       28.68       29.31      1.66 o 
   8   5   1       21.59       26.28      6.94 o 
  -8   6   1      257.61      269.34      8.28 o 
  -7   6   1       40.52       36.09      2.75 o 
  -6   6   1       17.79       18.90      1.57 o 
  -5   6   1      481.58      450.19     11.91 o 
  -4   6   1       14.91       12.23      1.86 o 
  -3   6   1       56.05       55.19      2.26 o 
  -2   6   1      151.95      163.65      2.20 o 
  -1   6   1      500.20      511.48      4.71 o 
   0   6   1       14.84       15.69      0.97 o 
   1   6   1      431.33      379.37      4.74 o 
   2   6   1      362.64      390.09      5.94 o 
   3   6   1      536.06      526.35      7.53 o 
   4   6   1      215.37      228.00      5.55 o 
   5   6   1      154.65      141.44      3.33 o 
   6   6   1       80.05       72.80      2.15 o 
   7   6   1        7.41       14.73      3.47 o 
   8   6   1      111.24      104.28      7.35 o 
  -7   7   1       51.58       47.14      2.10 o 
  -6   7   1        3.97        4.07      1.43 o 
  -5   7   1      350.16      347.99      4.54 o 
  -4   7   1     1030.83     1020.19     23.05 o 
  -3   7   1      579.47      560.49      7.62 o 
  -2   7   1      129.92      122.76      2.82 o 
  -1   7   1      758.55      747.01      7.46 o 
   0   7   1       33.05       33.75      1.04 o 
   1   7   1      336.21      342.68      5.12 o 
   2   7   1      135.98      135.36      3.18 o 
   3   7   1     1751.69     1734.14     18.99 o 
   4   7   1       45.74       47.48      1.67 o 
   5   7   1       24.90       19.39      1.77 o 
   6   7   1        0.45        0.44      0.65 o 
   7   7   1      268.87      277.20      6.37 o 
  -6   8   1       29.39       27.94      2.35 o 
  -5   8   1      253.98      266.66      5.01 o 
  -4   8   1       19.82       16.77      2.81 o 
  -3   8   1       15.69       15.04      2.90 o 
  -2   8   1       90.78       86.99      2.19 o 
  -1   8   1      261.43      241.21      4.53 o 
   0   8   1       60.32       64.34      2.15 o 
   1   8   1      465.46      481.90      8.18 o 
   2   8   1      172.23      180.71      4.20 o 
   3   8   1      361.69      354.06      7.58 o 
   4   8   1      234.24      216.33      5.01 o 
   5   8   1      287.81      291.25      6.24 o 
   6   8   1      139.13      125.13      5.02 o 
  -5   9   1       56.81       52.86      2.71 o 
  -4   9   1      582.40      618.63     11.66 o 
  -3   9   1      147.84      163.31      4.07 o 
  -2   9   1      107.78      110.88      3.15 o 
  -1   9   1      100.30      100.07      3.21 o 
   0   9   1      243.81      234.01      6.06 o 
   1   9   1       77.71       96.39      4.17 o 
   2   9   1       83.90       97.94      3.23 o 
   3   9   1      151.25      157.29      4.87 o 
   4   9   1      416.25      443.61      9.98 o 
   5   9   1       18.80       21.49      2.71 o 
  -3  10   1       27.09       31.97      3.46 o 
  -2  10   1      465.16      446.53     14.90 o 
  -1  10   1        0.01        1.41      1.66 o 
   0  10   1       45.77       52.58      3.57 o 
   1  10   1        2.33        1.71      1.53 o 
   2  10   1       94.36       97.66      4.12 o 
   3  10   1        7.04        7.28      2.41 o 
 -10   0   2       74.86       54.96     23.54 o 
  -8   0   2      633.93      569.96     25.05 o 
  -6   0   2      164.98      185.02      9.31 o 
  -4   0   2      667.71      640.25     16.68 o 
  -2   0   2    12079.67    11545.99    216.91 o 
   0   0   2     3663.58     3341.88     33.05 o 
   2   0   2      978.11     1033.17      8.30 o 
   4   0   2      112.41      101.19      3.00 o 
   6   0   2      202.46      197.71      5.00 o 
   8   0   2      279.92      267.93     11.87 o 
  10   0   2       44.05       43.29      4.29 o 
 -10   1   2      242.41      229.13     15.11 o 
  -9   1   2      151.67      155.79      9.60 o 
  -8   1   2      168.02      170.16      8.86 o 
  -7   1   2       14.23       18.07      4.29 o 
  -6   1   2      952.50      949.33     19.49 o 
  -5   1   2     1730.08     1814.29     35.55 o 
  -4   1   2       36.20       22.14      0.82 o 
  -3   1   2      106.22       90.48      3.20 o 
  -1   1   2        7.44        2.46      0.46 o 
   0   1   2     2020.77     1779.26      9.17 o 
   1   1   2        8.37        3.50      0.33 o 
   3   1   2       37.93       40.16      1.12 o 
   4   1   2      448.01      420.39      5.69 o 
   5   1   2      455.09      422.17      6.35 o 
   6   1   2      628.88      632.70      8.32 o 
   7   1   2       13.25       19.16      4.00 o 
   8   1   2        7.23        9.51      1.69 o 
   9   1   2      226.82      229.57      7.03 o 
  10   1   2       32.98       29.55      4.19 o 
  -9   2   2       46.30       42.47     10.89 o 
  -8   2   2       61.20       61.17      5.60 o 
  -7   2   2        2.56        3.11      2.59 o 
  -6   2   2      822.68      874.69     12.27 o 
  -5   2   2      643.18      669.98     14.27 o 
  -4   2   2        3.39        7.86      3.04 o 
  -3   2   2       90.40       96.10      2.59 o 
  -2   2   2       33.53       35.32      1.10 o 
  -1   2   2      332.01      368.37      4.98 o 
   0   2   2     1513.38     1462.17     11.73 o 
   1   2   2      731.80      737.26      4.01 o 
   2   2   2     1131.90     1161.85     19.18 o 
   3   2   2      302.92      296.88      4.84 o 
   4   2   2      360.01      363.97      4.42 o 
   5   2   2      206.50      202.72      3.17 o 
   6   2   2       10.48       10.13      2.24 o 
   7   2   2        0.02        0.78      0.78 o 
   8   2   2        2.08        3.84      1.28 o 
   9   2   2       14.53       13.41      3.72 o 
  -9   3   2      176.45      183.17      8.31 o 
  -8   3   2      105.17      109.93      8.85 o 
  -7   3   2      355.60      361.51     18.97 o 
  -6   3   2      194.60      191.86      4.69 o 
  -5   3   2     1137.98     1176.98     12.83 o 
  -4   3   2       18.78       21.78      1.34 o 
  -3   3   2      144.43      130.44      2.58 o 
  -2   3   2      312.12      329.23      3.09 o 
  -1   3   2     4951.29     5018.40     49.96 o 
   0   3   2       38.72       45.77      1.77 o 
   1   3   2     5120.53     4867.70     35.46 o 
   2   3   2       13.60       17.69      0.63 o 
   3   3   2      176.76      149.29      2.47 o 
   4   3   2      171.01      170.12      3.08 o 
   5   3   2     1106.57     1061.05      9.08 o 
   6   3   2      520.05      513.53      6.33 o 
   7   3   2      429.79      421.89      7.35 o 
   8   3   2      123.57      113.80      4.10 o 
   9   3   2      186.57      180.96      6.53 o 
  -9   4   2        0.03        2.48      2.23 o 
  -8   4   2        0.54        1.48      1.99 o 
  -7   4   2        5.24        6.23      1.99 o 
  -6   4   2      139.03      145.70      3.83 o 
  -5   4   2        3.39        4.85      1.18 o 
  -4   4   2        0.85        1.46      0.78 o 
  -3   4   2     1393.96     1309.28     24.02 o 
  -2   4   2        4.40        5.07      1.02 o 
  -1   4   2      118.38      139.90      2.36 o 
   0   4   2      722.30      784.59      9.49 o 
   1   4   2     1457.71     1481.34     35.83 o 
   2   4   2        5.84        9.93      1.23 o 
   3   4   2        9.38        8.75      0.95 o 
   4   4   2      324.99      353.95      4.93 o 
   5   4   2       70.60       81.76      2.06 o 
   6   4   2        0.28        0.14      0.74 o 
   7   4   2      247.67      259.10      5.57 o 
   8   4   2      202.55      200.21      7.87 o 
   9   4   2      334.51      354.80     12.15 o 
  -8   5   2      460.50      481.80     16.71 o 
  -7   5   2       67.42       53.11      4.12 o 
  -6   5   2        0.09        0.60      0.52 o 
  -5   5   2       44.21       46.78      1.68 o 
  -4   5   2      680.28      660.09     18.36 o 
  -3   5   2      559.81      540.79      6.44 o 
  -2   5   2      231.80      220.32      3.73 o 
  -1   5   2      493.73      459.46      5.86 o 
   0   5   2     2170.65     2295.69     46.74 o 
   1   5   2     1693.81     1626.49     22.76 o 
   2   5   2      386.17      413.64     11.97 o 
   3   5   2     1022.41     1050.28      9.76 o 
   4   5   2      474.63      458.39      6.12 o 
   5   5   2       10.13       10.23      2.13 o 
   6   5   2      199.58      186.41      4.98 o 
   7   5   2      198.87      180.31      4.40 o 
   8   5   2      600.27      592.15     19.75 o 
  -8   6   2        0.40       -0.11      2.05 o 
  -7   6   2       21.24       19.65      3.28 o 
  -6   6   2        4.07        4.85      2.94 o 
  -5   6   2       16.90       22.08      1.69 o 
  -4   6   2      217.82      196.84      3.94 o 
  -3   6   2     2740.72     2742.72     24.65 o 
  -2   6   2       15.61       14.12      2.56 o 
  -1   6   2       52.72       48.42      1.45 o 
   0   6   2        0.03        0.45      0.43 o 
   1   6   2      239.76      250.85      3.70 o 
   2   6   2       77.83       77.69      2.96 o 
   3   6   2        3.16        4.10      1.15 o 
   4   6   2      579.77      574.11      8.03 o 
   5   6   2       16.23       19.85      2.02 o 
   6   6   2       25.83       31.52      2.01 o 
   7   6   2        0.13        1.59      0.75 o 
   8   6   2      156.14      145.30      5.94 o 
  -7   7   2       15.14       15.17      2.48 o 
  -6   7   2      377.76      408.09     15.98 o 
  -5   7   2        0.08        1.25      0.71 o 
  -4   7   2     1898.76     1937.77     31.63 o 
  -3   7   2       37.90       34.99      2.36 o 
  -2   7   2      148.86      152.15      3.35 o 
  -1   7   2       44.91       47.46      1.38 o 
   0   7   2      772.63      797.82      8.73 o 
   1   7   2       31.23       25.83      1.87 o 
   2   7   2        7.42        8.52      1.73 o 
   3   7   2      304.11      292.87      8.82 o 
   4   7   2      957.78      961.14     20.72 o 
   5   7   2      206.14      207.50      3.53 o 
   6   7   2      129.75      133.09      4.40 o 
   7   7   2       11.82        9.82      2.96 o 
  -6   8   2      130.01      130.38      4.64 o 
  -5   8   2        5.81        5.10      1.25 o 
  -4   8   2        0.31        1.06      0.74 o 
  -3   8   2       14.16       12.79      2.46 o 
  -2   8   2        0.81        1.44      0.99 o 
  -1   8   2        3.65        6.60      1.60 o 
   0   8   2      224.48      202.80      5.43 o 
   1   8   2       35.06       42.99      2.85 o 
   2   8   2        2.78        2.94      1.18 o 
   3   8   2        2.46        3.23      1.50 o 
   4   8   2      113.75      104.06      4.15 o 
   5   8   2        1.49        1.55      0.95 o 
   6   8   2       39.92       34.79      3.24 o 
  -5   9   2      187.75      190.01      4.83 o 
  -4   9   2        9.31        7.36      1.93 o 
  -3   9   2      495.43      520.28      9.11 o 
  -2   9   2      295.25      328.70      8.54 o 
  -1   9   2      168.93      164.94      5.26 o 
   0   9   2      178.89      200.26      5.40 o 
   1   9   2       89.63       85.97      3.28 o 
   2   9   2        1.30        2.11      1.44 o 
   3   9   2      426.52      425.09     10.01 o 
   4   9   2      135.45      126.15      3.68 o 
   5   9   2       91.84       91.32      3.38 o 
  -3  10   2      108.90      117.48      6.67 o 
  -2  10   2       38.80       40.06      3.48 o 
  -1  10   2        0.02        1.04      1.40 o 
   0  10   2        3.55        2.85      1.76 o 
   1  10   2        0.38        0.86      0.97 o 
   2  10   2        1.68        2.39      1.78 o 
   3  10   2      179.38      188.92     10.14 o 
  -9   0   3      311.67      334.48     30.78 o 
  -7   0   3     1126.81     1074.11     33.51 o 
  -5   0   3     1172.42     1153.02     33.16 o 
  -3   0   3      245.07      247.44      8.44 o 
  -1   0   3     6166.86     6129.44     96.39 o 
   1   0   3     3118.97     3194.86     32.71 o 
   3   0   3     4421.01     4102.36     44.80 o 
   5   0   3     1543.32     1531.65     49.23 o 
   7   0   3     1958.21     1946.47     48.36 o 
   9   0   3       90.69       87.76      7.77 o 
  -9   1   3       83.83       87.75      7.15 o 
  -8   1   3      151.42      148.75      7.73 o 
  -7   1   3      588.20      592.61     18.05 o 
  -6   1   3        8.13        7.16      2.78 o 
  -5   1   3     2304.99     2358.58     63.69 o 
  -4   1   3      356.73      376.34     30.99 o 
  -3   1   3      440.66      447.87      9.33 o 
  -2   1   3     1404.32     1440.65     22.84 o 
  -1   1   3     4031.74     4084.07     27.08 o 
   0   1   3      865.97      855.61     12.85 o 
   1   1   3      311.67      350.51      3.72 o 
   2   1   3     3358.69     3450.72     26.69 o 
   3   1   3      152.74      172.55      5.41 o 
   4   1   3        0.04        0.72      0.69 o 
   5   1   3     1301.06     1348.86     17.32 o 
   6   1   3       22.09       20.45      1.40 o 
   7   1   3      302.69      307.17      5.99 o 
   8   1   3        5.56        4.92      1.73 o 
   9   1   3       36.05       38.53      3.74 o 
  -9   2   3      196.55      213.70     10.25 o 
  -8   2   3      370.20      381.33     11.20 o 
  -7   2   3      416.02      427.80     12.57 o 
  -6   2   3        0.13        2.33      2.08 o 
  -5   2   3      870.26      932.99     27.89 o 
  -4   2   3     1615.06     1661.01     53.91 o 
  -3   2   3      131.55      113.56      2.61 o 
  -2   2   3     4221.51     4187.00     50.38 o 
  -1   2   3       69.75       59.27      1.46 o 
   0   2   3     2652.40     2644.01     21.78 o 
   1   2   3     2428.80     2436.18     15.28 o 
   2   2   3     1051.41     1024.85      7.05 o 
   3   2   3      570.35      543.28     11.78 o 
   4   2   3     1364.87     1392.59     22.20 o 
   5   2   3       39.59       41.54      1.48 o 
   6   2   3      465.57      453.42      6.44 o 
   7   2   3      507.42      517.45     17.21 o 
   8   2   3      165.13      175.98      6.99 o 
   9   2   3      286.48      291.91      6.77 o 
  -9   3   3       39.37       33.46     12.31 o 
  -8   3   3      135.71      133.61      6.60 o 
  -7   3   3      502.67      483.78     29.31 o 
  -6   3   3       61.82       57.70      3.75 o 
  -5   3   3       20.62       29.13      8.38 o 
  -4   3   3      100.39      100.64      2.93 o 
  -3   3   3      308.87      322.52      4.50 o 
  -2   3   3      738.04      745.45      8.35 o 
  -1   3   3      238.04      249.87      3.45 o 
   0   3   3      236.91      241.65      3.84 o 
   1   3   3      676.19      692.95      9.79 o 
   2   3   3     1621.54     1677.97     22.16 o 
   3   3   3      275.67      289.61      3.44 o 
   4   3   3       57.01       79.71      2.44 o 
   5   3   3        4.96        6.96      1.85 o 
   6   3   3      115.89      121.74      2.84 o 
   7   3   3        8.83        9.59      1.89 o 
   8   3   3      382.05      402.58     14.27 o 
   9   3   3       34.97       29.39      3.22 o 
  -9   4   3       20.08       19.91     11.91 o 
  -8   4   3      449.75      500.30     22.08 o 
  -7   4   3        0.34        1.02      0.86 o 
  -6   4   3      846.13      874.59     14.22 o 
  -5   4   3      278.19      254.01     11.18 o 
  -4   4   3     1039.41     1038.89     16.82 o 
  -3   4   3        5.30        3.18      0.87 o 
  -2   4   3     1292.15     1352.95     21.98 o 
  -1   4   3       41.79       39.81      1.34 o 
   0   4   3       91.92       73.32      1.33 o 
   1   4   3       15.29       11.76      0.42 o 
   2   4   3      214.88      185.00      2.43 o 
   3   4   3       57.82       68.13      2.02 o 
   4   4   3     2089.90     2167.03     17.78 o 
   5   4   3       13.92       14.50      1.18 o 
   6   4   3      155.69      158.53      3.83 o 
   7   4   3        8.57        8.49      1.82 o 
   8   4   3     1068.61     1167.05     46.38 o 
   9   4   3        3.64        4.72      1.83 o 
  -8   5   3       42.13       40.89      3.83 o 
  -7   5   3        0.14        0.90      0.57 o 
  -6   5   3      118.75      114.80      4.71 o 
  -5   5   3      114.09      111.82      2.63 o 
  -4   5   3      657.21      681.03      9.35 o 
  -3   5   3      353.09      347.22      4.68 o 
  -2   5   3      526.34      498.69      6.73 o 
  -1   5   3       47.21       39.17      1.61 o 
   0   5   3      771.58      780.66     13.90 o 
   1   5   3       28.18       25.12      0.84 o 
   2   5   3       33.18       33.72      1.40 o 
   3   5   3        6.52        4.13      1.05 o 
   4   5   3       71.38       78.74      2.45 o 
   5   5   3      172.03      188.81      6.03 o 
   6   5   3        0.27        0.52      0.83 o 
   7   5   3      312.68      292.34      6.62 o 
   8   5   3       79.55       83.96      4.84 o 
  -8   6   3       36.74       35.89      4.81 o 
  -7   6   3       68.40       71.76      3.30 o 
  -6   6   3       38.03       35.07      1.98 o 
  -5   6   3      153.33      156.14      3.28 o 
  -4   6   3      341.98      344.65      6.31 o 
  -3   6   3     1029.27     1065.80     16.38 o 
  -2   6   3      517.28      559.74      9.31 o 
  -1   6   3      372.54      347.98      5.71 o 
   0   6   3      229.23      240.50      3.47 o 
   1   6   3     1781.22     1648.46     30.11 o 
   2   6   3       13.39       15.91      1.22 o 
   3   6   3        1.32        0.93      0.88 o 
   4   6   3      961.84      999.17     13.31 o 
   5   6   3      627.27      666.77     13.11 o 
   6   6   3      277.77      281.57      6.96 o 
   7   6   3       73.68       86.88      4.17 o 
   8   6   3      300.10      326.94     11.74 o 
  -7   7   3      187.21      190.22      6.53 o 
  -6   7   3      130.07      124.32      4.93 o 
  -5   7   3      120.10      107.68      3.00 o 
  -4   7   3       67.15       64.05      3.13 o 
  -3   7   3      301.99      319.97      7.90 o 
  -2   7   3      261.58      268.77      4.62 o 
  -1   7   3        0.31        1.56      0.63 o 
   0   7   3      118.81      116.19      1.73 o 
   1   7   3       82.43       79.92      2.62 o 
   2   7   3       20.86       25.01      2.58 o 
   3   7   3      337.87      335.33      7.94 o 
   4   7   3      143.01      137.53      7.08 o 
   5   7   3       51.95       49.12      2.65 o 
   6   7   3       30.24       27.41      4.69 o 
   7   7   3       47.74       39.84      5.44 o 
  -6   8   3      143.32      129.93      5.49 o 
  -5   8   3       74.83       82.94      3.58 o 
  -4   8   3       89.19       76.84      3.59 o 
  -3   8   3      518.24      509.21      6.37 o 
  -2   8   3      197.73      204.10      6.10 o 
  -1   8   3      427.98      446.94     12.62 o 
   0   8   3       46.23       51.59      2.55 o 
   1   8   3     1333.78     1278.88     26.55 o 
   2   8   3       90.80      107.01      4.53 o 
   3   8   3      284.05      305.66     10.95 o 
   4   8   3       72.59       76.44      3.10 o 
   5   8   3      506.23      537.68     14.35 o 
   6   8   3       29.73       30.43      4.60 o 
  -5   9   3        0.20        1.68      1.07 o 
  -4   9   3       74.01       65.93      2.59 o 
  -3   9   3        0.31        1.08      0.76 o 
  -2   9   3       12.37       10.58      3.01 o 
  -1   9   3       46.50       37.43      4.53 o 
   0   9   3       54.93       50.26      3.21 o 
   1   9   3       48.65       40.82      6.78 o 
   2   9   3       32.88       35.19      3.14 o 
   3   9   3       13.09       10.09      2.91 o 
   4   9   3       91.31       87.95      3.52 o 
   5   9   3       62.70       62.44      3.40 o 
  -3  10   3        2.10        1.95      1.78 o 
  -2  10   3       78.52       73.74      3.86 o 
  -1  10   3        0.60        1.60      1.54 o 
   0  10   3      292.51      312.21     10.54 o 
   1  10   3       20.95       13.59      5.00 o 
   2  10   3      710.63      727.64     19.86 o 
   3  10   3        1.44        1.19      1.41 o 
  -8   0   4      421.11      440.47     15.27 o 
  -6   0   4      430.52      433.85     15.21 o 
  -4   0   4      206.12      171.55      7.77 o 
  -2   0   4      341.13      394.33      8.87 o 
   4   0   4     2337.05     2437.57     48.56 o 
   6   0   4      543.63      557.80     10.13 o 
   8   0   4      777.52      781.82     11.04 o 
  -9   1   4       38.24       36.39     10.51 o 
  -8   1   4       88.15       87.01      5.88 o 
  -7   1   4      356.10      359.47     12.74 o 
  -6   1   4        8.39        8.88      4.06 o 
  -5   1   4        0.25        0.56      1.55 o 
  -4   1   4      185.96      191.01      6.36 o 
  -3   1   4       28.40       33.08      2.42 o 
  -2   1   4     1245.49     1339.92     21.13 o 
  -1   1   4     1680.45     1780.45     15.32 o 
   0   1   4     1760.47     1696.99     22.30 o 
   1   1   4      317.47      325.63      2.94 o 
   2   1   4      605.89      653.01      5.48 o 
   3   1   4        0.56        2.38      0.85 o 
   4   1   4      237.45      258.37      3.82 o 
   5   1   4       45.99       51.50      1.93 o 
   6   1   4       71.36       79.29      3.14 o 
   7   1   4      368.10      379.13      8.11 o 
   8   1   4      102.27      109.03      3.65 o 
   9   1   4        0.02        0.44      1.25 o 
  -9   2   4        5.08        4.89      3.92 o 
  -8   2   4       84.48       86.18      5.90 o 
  -7   2   4      388.68      375.03     23.37 o 
  -6   2   4       61.09       51.94     12.25 o 
  -5   2   4      213.14      210.28      7.53 o 
  -4   2   4      676.85      668.93     13.19 o 
  -3   2   4      744.37      730.21     20.24 o 
  -2   2   4      224.71      243.75      3.87 o 
  -1   2   4      438.23      430.33      5.91 o 
   0   2   4     1344.95     1323.12      6.76 o 
   1   2   4       32.77       26.32      0.74 o 
   2   2   4      981.51      973.76     25.41 o 
   3   2   4     1127.54     1129.79     10.50 o 
   4   2   4      561.97      539.47     10.30 o 
   5   2   4      497.05      485.22      5.97 o 
   6   2   4       36.45       41.95      2.07 o 
   7   2   4     1170.95     1212.15     24.23 o 
   8   2   4      562.81      552.75     27.04 o 
   9   2   4       54.57       54.32      2.54 o 
  -9   3   4      104.51      105.91      6.41 o 
  -8   3   4       13.05       12.52      5.26 o 
  -7   3   4       65.36       64.35      4.18 o 
  -6   3   4      407.00      415.92     29.20 o 
  -5   3   4       50.67       44.54      4.67 o 
  -4   3   4       97.64       99.16      5.01 o 
  -3   3   4      134.57      120.45      2.48 o 
  -2   3   4      233.06      251.32      6.92 o 
  -1   3   4      274.97      273.03      3.80 o 
   0   3   4      198.30      197.00      3.11 o 
   1   3   4      438.38      436.97      4.04 o 
   2   3   4      340.27      369.06      7.17 o 
   3   3   4      854.04      859.79      9.16 o 
   4   3   4        1.98        2.91      0.86 o 
   5   3   4      133.92      127.68      2.52 o 
   6   3   4        0.23        1.40      0.90 o 
   7   3   4      144.63      145.26      4.41 o 
   8   3   4       10.07        8.04      2.35 o 
   9   3   4       49.00       51.40      4.10 o 
  -9   4   4      143.94      144.31      8.07 o 
  -8   4   4        0.33        2.79      2.59 o 
  -7   4   4      366.76      365.74      5.92 o 
  -6   4   4      532.35      524.80     15.50 o 
  -5   4   4      787.78      775.09     12.35 o 
  -4   4   4       98.22      106.34      5.64 o 
  -3   4   4      656.70      625.98      8.27 o 
  -2   4   4      518.72      576.84     11.84 o 
  -1   4   4      666.50      629.23      8.17 o 
   0   4   4       15.98       20.91      2.26 o 
   1   4   4     1174.68     1188.21     29.68 o 
   2   4   4      160.86      164.73      2.53 o 
   3   4   4      473.61      445.57      5.12 o 
   4   4   4       20.93       23.15      1.21 o 
   5   4   4      750.53      725.78      8.37 o 
   6   4   4        2.36        1.47      1.01 o 
   7   4   4       33.56       33.73      2.14 o 
   8   4   4      129.27      122.37      5.26 o 
   9   4   4       64.55       57.53      4.39 o 
  -8   5   4       61.19       52.48      5.55 o 
  -7   5   4       12.87       11.06      4.21 o 
  -6   5   4      181.35      158.22     10.04 o 
  -5   5   4      562.65      574.72     27.06 o 
  -4   5   4      123.87      128.08      3.03 o 
  -3   5   4      719.34      744.45      7.55 o 
  -2   5   4      210.69      213.82      3.56 o 
  -1   5   4     1405.51     1403.18     15.47 o 
   0   5   4      197.69      213.46      2.64 o 
   1   5   4       49.60       37.79      1.80 o 
   2   5   4      257.57      262.37      9.76 o 
   3   5   4       25.52       23.63      0.95 o 
   4   5   4      340.48      325.37      5.44 o 
   5   5   4        0.08        0.69      1.01 o 
   6   5   4      341.26      329.74      7.19 o 
   7   5   4        9.10        8.03      2.12 o 
   8   5   4        4.45        3.31      1.86 o 
  -8   6   4      163.78      176.39      8.88 o 
  -7   6   4       62.78       55.29      7.07 o 
  -6   6   4     1521.29     1464.72     48.65 o 
  -5   6   4       48.74       42.59      2.36 o 
  -4   6   4      466.49      466.26     24.06 o 
  -3   6   4       40.47       38.74      1.83 o 
  -2   6   4     2206.93     2300.38     50.83 o 
  -1   6   4      212.21      210.38      3.52 o 
   0   6   4       48.04       37.78      1.29 o 
   1   6   4        5.35        4.13      1.64 o 
   2   6   4      421.79      428.91      7.31 o 
   3   6   4       40.97       34.22      2.64 o 
   4   6   4       45.04       44.50      2.38 o 
   5   6   4      808.19      816.67     17.64 o 
   6   6   4      212.17      233.40      7.11 o 
   7   6   4       27.59       26.73      3.02 o 
  -7   7   4       23.43       19.32      5.77 o 
  -6   7   4      109.80      113.26      5.52 o 
  -5   7   4        2.98        1.77      1.45 o 
  -4   7   4       63.74       64.30      4.94 o 
  -3   7   4      670.82      661.41     12.08 o 
  -2   7   4        5.36        6.82      1.86 o 
  -1   7   4       40.76       35.16      2.64 o 
   0   7   4       46.09       42.40      2.65 o 
   1   7   4       92.54       85.50      4.88 o 
   2   7   4      723.56      771.17     16.41 o 
   3   7   4       21.77       21.87      3.84 o 
   4   7   4        2.03        2.83      1.90 o 
   5   7   4       13.56       10.90      2.39 o 
   6   7   4      427.90      405.33     11.91 o 
   7   7   4        4.28        5.01      2.44 o 
  -6   8   4      234.88      231.32      7.43 o 
  -5   8   4       35.24       38.48      3.33 o 
  -4   8   4      429.17      422.54     11.91 o 
  -3   8   4       44.85       43.83      3.77 o 
  -2   8   4      281.98      280.47      5.79 o 
  -1   8   4      322.69      332.68     12.13 o 
   0   8   4      101.12      108.18      4.70 o 
   1   8   4      781.42      831.15     17.92 o 
   2   8   4      732.51      753.74      8.86 o 
   3   8   4        0.08        1.21      1.73 o 
   4   8   4       51.44       58.96      3.89 o 
   5   8   4       59.55       63.84      3.42 o 
   6   8   4      222.60      214.92      7.15 o 
  -4   9   4       25.37       24.17      6.50 o 
  -3   9   4      222.18      229.45      9.61 o 
  -2   9   4      213.83      217.12      9.43 o 
  -1   9   4      186.88      185.29     11.27 o 
   0   9   4       74.29       64.68      4.34 o 
   1   9   4       28.53       30.72      2.83 o 
   2   9   4        8.36        8.06      2.69 o 
   3   9   4        3.21        5.08      1.68 o 
   4   9   4       68.54       65.23      4.94 o 
  -2  10   4        2.02        1.56      1.31 o 
  -1  10   4      398.42      415.25     25.83 o 
   0  10   4       77.14       82.19      5.90 o 
   1  10   4      316.78      329.13     12.80 o 
   2  10   4       25.03       25.61      3.58 o 
  -9   0   5        3.67        1.48      5.92 o 
  -7   0   5       47.27       43.31     20.71 o 
  -5   0   5      457.21      458.53     14.11 o 
  -3   0   5      348.36      330.94     17.89 o 
  -1   0   5       79.07       69.47      2.55 o 
   1   0   5      723.62      724.41     11.83 o 
   3   0   5      106.17       99.59      4.42 o 
   5   0   5     2239.28     2316.57     30.21 o 
   7   0   5      522.96      536.52     15.52 o 
   9   0   5       53.19       58.98      6.46 o 
  -9   1   5      384.41      410.10     19.99 o 
  -8   1   5        0.03        1.15      1.92 o 
  -7   1   5     1306.45     1406.21     30.78 o 
  -6   1   5      820.82      785.14     19.12 o 
  -5   1   5     1296.72     1367.51     38.97 o 
  -4   1   5       85.51       78.09      4.65 o 
  -3   1   5     5313.90     5898.84     83.75 o 
  -2   1   5       89.85       84.54      2.98 o 
  -1   1   5      569.52      545.75      7.35 o 
   0   1   5     1874.29     1848.32     37.42 o 
   1   1   5      155.32      110.18      2.05 o 
   2   1   5      892.49      873.56     14.92 o 
   3   1   5       25.42       18.32      1.26 o 
   4   1   5        0.17        1.05      0.69 o 
   5   1   5      919.22      900.67      9.25 o 
   6   1   5       69.15       61.86      3.69 o 
   7   1   5      162.99      174.23      5.78 o 
   8   1   5       76.70       74.75      3.88 o 
   9   1   5      300.40      326.99      7.91 o 
  -9   2   5        0.02       -1.56      2.61 o 
  -8   2   5       14.76       12.22      5.71 o 
  -7   2   5      333.43      343.36     16.16 o 
  -6   2   5      102.26       97.78      6.46 o 
  -5   2   5        1.23        2.45      2.33 o 
  -4   2   5      167.00      190.44      4.82 o 
  -3   2   5      150.97      157.76      4.93 o 
  -2   2   5     1004.02     1114.02     12.73 o 
  -1   2   5      267.14      263.44      7.23 o 
   0   2   5      326.45      354.12      3.17 o 
   1   2   5       75.20       71.02      1.89 o 
   2   2   5      715.39      736.30     10.85 o 
   3   2   5      293.51      291.03      7.60 o 
   4   2   5      291.49      300.40      7.08 o 
   5   2   5      480.96      523.90      6.81 o 
   6   2   5       16.36       19.23      1.99 o 
   7   2   5      140.52      125.29      4.00 o 
   8   2   5       55.51       51.95      2.90 o 
   9   2   5       70.71       62.22      3.52 o 
  -9   3   5        0.00        1.32      3.57 o 
  -8   3   5      160.24      158.37      8.21 o 
  -7   3   5       12.92       11.34      3.99 o 
  -6   3   5      592.72      611.47     21.62 o 
  -5   3   5      122.08      132.87      7.12 o 
  -4   3   5      465.78      456.01     11.31 o 
  -3   3   5       49.48       57.79      1.99 o 
  -2   3   5     1440.08     1509.95     16.05 o 
  -1   3   5     1220.24     1283.41     22.10 o 
   0   3   5     2019.42     2037.76     36.23 o 
   1   3   5        2.28        4.00      1.06 o 
   2   3   5     1640.40     1557.75     14.21 o 
   3   3   5        8.34        8.76      1.14 o 
   4   3   5      578.58      547.80      5.39 o 
   5   3   5      135.19      133.90      3.33 o 
   6   3   5      727.35      778.31     10.76 o 
   7   3   5       21.47       20.29      2.02 o 
   8   3   5      102.87      109.80      3.82 o 
   9   3   5       28.20       38.93      3.52 o 
  -8   4   5        0.15        1.45      2.45 o 
  -7   4   5       15.92       14.15      7.05 o 
  -6   4   5       54.97       51.35      3.62 o 
  -5   4   5       20.26       18.62      4.97 o 
  -4   4   5       42.10       43.04      3.24 o 
  -3   4   5      534.01      567.98      7.45 o 
  -2   4   5       33.44       22.51      1.56 o 
  -1   4   5      421.26      429.44      5.64 o 
   0   4   5        4.48        9.83      2.17 o 
   1   4   5       77.93       68.21      2.31 o 
   2   4   5       19.82       16.50      2.96 o 
   3   4   5      129.16      129.32      3.17 o 
   4   4   5        0.74        0.65      0.44 o 
   5   4   5       33.60       28.73      1.74 o 
   6   4   5        3.16        5.71      1.35 o 
   7   4   5       79.93       70.47      3.67 o 
   8   4   5      134.11      135.00      5.43 o 
  -8   5   5      353.96      392.72     23.66 o 
  -7   5   5        5.76        4.98      6.98 o 
  -6   5   5      374.45      392.45     13.66 o 
  -5   5   5       12.97       12.83      2.79 o 
  -4   5   5      856.85      847.24     29.60 o 
  -3   5   5       87.60       84.61      2.16 o 
  -2   5   5      125.60      113.93      2.63 o 
  -1   5   5      670.90      651.28     15.99 o 
   0   5   5      102.63      106.03      3.82 o 
   1   5   5      331.89      303.20     11.87 o 
   2   5   5     1982.37     1966.09     33.14 o 
   3   5   5     1820.88     1850.11     26.11 o 
   4   5   5        0.60        0.79      0.74 o 
   5   5   5      463.59      475.37     22.80 o 
   6   5   5      531.74      537.50     13.91 o 
   7   5   5      401.46      416.10      9.22 o 
   8   5   5       98.27      111.83      8.66 o 
  -7   6   5       11.96        9.93      3.42 o 
  -6   6   5        1.41        1.10      2.17 o 
  -5   6   5      124.74      117.00      6.42 o 
  -4   6   5       15.38       12.47      2.36 o 
  -3   6   5       17.94       18.88      1.96 o 
  -2   6   5      158.37      161.22      3.59 o 
  -1   6   5        0.00        0.69      0.30 o 
   0   6   5       78.70       77.05      2.94 o 
   1   6   5      118.91      121.73      4.78 o 
   2   6   5       51.85       50.65      2.77 o 
   3   6   5       13.72       16.79      3.75 o 
   4   6   5      293.96      290.63      7.57 o 
   5   6   5      265.86      238.75      6.13 o 
   6   6   5       26.73       23.68      2.74 o 
   7   6   5        0.01        1.09      1.17 o 
  -7   7   5      132.58      139.47      4.88 o 
  -6   7   5       29.40       22.00      4.93 o 
  -5   7   5      451.02      425.66     10.56 o 
  -4   7   5        5.71        4.19      1.71 o 
  -3   7   5        9.41        9.69      2.48 o 
  -2   7   5       54.81       46.11      3.04 o 
  -1   7   5     1685.46     1698.62     24.84 o 
   0   7   5       38.98       35.67      2.25 o 
   1   7   5      396.04      411.37      7.69 o 
   2   7   5       53.41       55.43      2.63 o 
   3   7   5     1313.63     1304.47     28.12 o 
   4   7   5      197.69      200.53      6.37 o 
   5   7   5       99.51      104.52      3.91 o 
   6   7   5      108.35       97.20      4.28 o 
  -6   8   5        2.00        1.21      1.36 o 
  -5   8   5        9.06        7.38      3.52 o 
  -4   8   5       13.24       10.22      3.96 o 
  -3   8   5       29.96       28.55      3.18 o 
  -2   8   5      407.42      409.22      7.24 o 
  -1   8   5       23.17       17.28      4.11 o 
   0   8   5       14.26        9.12      2.84 o 
   1   8   5       88.04       82.53      3.40 o 
   2   8   5       23.27       16.81      3.38 o 
   3   8   5       27.04       24.08      4.93 o 
   4   8   5       32.09       33.47      2.43 o 
   5   8   5       39.54       36.25      5.44 o 
  -4   9   5      592.73      547.50     17.18 o 
  -3   9   5       53.48       57.50      4.23 o 
  -2   9   5      168.81      164.40      7.20 o 
  -1   9   5      358.14      339.29     12.95 o 
   0   9   5      101.08       92.95      4.16 o 
   1   9   5        1.21        3.16      1.64 o 
   2   9   5       37.70       35.27      3.22 o 
   3   9   5      121.12      128.52      4.54 o 
   4   9   5      216.95      222.28     12.96 o 
  -1  10   5       13.44       11.34      4.79 o 
   0  10   5        2.38        2.60      1.48 o 
   1  10   5       42.75       43.07      4.79 o 
  -8   0   6        4.08        3.03      4.73 o 
  -6   0   6       43.83       37.46     19.90 o 
  -4   0   6      573.92      501.41     15.31 o 
  -2   0   6      734.47      677.57     23.36 o 
   0   0   6      709.11      788.29      8.86 o 
   2   0   6    11677.21    12154.57    352.24 o 
   4   0   6      409.57      409.26      8.65 o 
   6   0   6     1028.41     1032.44     19.29 o 
   8   0   6       98.06      100.78     12.08 o 
  -9   1   6       30.30       28.77     10.57 o 
  -8   1   6       24.49       23.75     10.44 o 
  -7   1   6       10.14        7.18      4.70 o 
  -6   1   6     2443.11     2558.89     58.90 o 
  -5   1   6      501.87      496.88     12.44 o 
  -4   1   6       41.10       39.16      2.72 o 
  -3   1   6     1206.05     1334.02     16.40 o 
  -2   1   6     2015.89     2085.73     22.08 o 
  -1   1   6       12.20       11.52      2.29 o 
   0   1   6      468.75      441.25      5.71 o 
   1   1   6     1088.54     1003.03     14.29 o 
   2   1   6     2123.20     2251.17     22.52 o 
   3   1   6      111.10      115.87      2.99 o 
   4   1   6      967.94      951.45     14.61 o 
   5   1   6        4.17        3.39      1.12 o 
   6   1   6     1537.58     1558.24     21.21 o 
   7   1   6        0.35        2.26      1.17 o 
   8   1   6       39.13       43.93      3.99 o 
   9   1   6      163.87      170.59      5.93 o 
  -9   2   6        2.96        1.35      2.22 o 
  -8   2   6        8.50       10.25      3.82 o 
  -7   2   6       86.77       85.35      9.47 o 
  -6   2   6      387.44      397.86     13.48 o 
  -5   2   6      267.70      298.59      8.72 o 
  -4   2   6        0.44        1.94      1.94 o 
  -3   2   6       39.15       41.71      2.17 o 
  -2   2   6       60.76       88.43      3.62 o 
  -1   2   6     1641.39     1622.07     37.75 o 
   0   2   6      772.04      794.29      9.23 o 
   1   2   6       24.75       26.78      1.32 o 
   2   2   6     1321.30     1404.87     30.71 o 
   3   2   6      503.18      488.85      6.49 o 
   4   2   6       52.29       43.61      1.84 o 
   5   2   6     1927.62     1890.37     20.51 o 
   6   2   6      342.15      352.73      8.84 o 
   7   2   6       10.56       12.25      2.64 o 
   8   2   6      114.46      108.50      5.01 o 
   9   2   6      399.83      437.72     16.48 o 
  -9   3   6      519.16      490.22     26.11 o 
  -8   3   6       12.57        8.68      7.77 o 
  -7   3   6      191.74      201.65      7.26 o 
  -6   3   6      254.29      226.44     14.57 o 
  -5   3   6       93.98       92.23      8.90 o 
  -4   3   6       28.24       37.22      5.53 o 
  -3   3   6     1388.45     1489.06     20.33 o 
  -2   3   6       89.15       96.37      4.42 o 
  -1   3   6      852.63      829.03     10.34 o 
   0   3   6      102.15      128.53      2.29 o 
   1   3   6      518.67      504.21      4.89 o 
   2   3   6        2.99        2.32      0.69 o 
   3   3   6      576.36      587.14      5.90 o 
   4   3   6       35.05       43.51      1.47 o 
   5   3   6      378.50      398.21      7.17 o 
   6   3   6     1108.62     1062.17     18.94 o 
   7   3   6      299.59      292.56      6.16 o 
   8   3   6       28.27       27.82      2.26 o 
  -8   4   6      194.88      187.81     14.05 o 
  -7   4   6      444.21      483.93     15.26 o 
  -6   4   6        1.56        1.49      3.15 o 
  -5   4   6        3.71        6.01      3.31 o 
  -4   4   6      233.85      230.60      5.82 o 
  -3   4   6     1287.40     1265.79     12.13 o 
  -2   4   6      102.98      116.13      3.40 o 
  -1   4   6      426.13      412.69     10.52 o 
   0   4   6        3.07        4.20      1.05 o 
   1   4   6      681.13      662.68      9.58 o 
   2   4   6        7.79        6.56      1.65 o 
   3   4   6       87.21       81.27      1.88 o 
   4   4   6      410.72      415.97      7.24 o 
   5   4   6      258.75      276.88      6.54 o 
   6   4   6        7.41        4.45      1.30 o 
   7   4   6      171.60      175.70      5.39 o 
   8   4   6       97.69      101.27      4.34 o 
  -8   5   6       87.85       75.24     14.40 o 
  -7   5   6       81.69       79.51      6.60 o 
  -6   5   6       30.07       25.18      3.44 o 
  -5   5   6      140.64      137.56      5.93 o 
  -4   5   6       78.00       76.51      2.35 o 
  -3   5   6      172.81      172.76      3.71 o 
  -2   5   6        2.47        2.31      1.05 o 
  -1   5   6      434.93      457.96      5.14 o 
   0   5   6      553.89      597.01      8.14 o 
   1   5   6      617.90      643.75      8.24 o 
   2   5   6       14.87       14.36      2.43 o 
   3   5   6     1694.11     1556.32     22.02 o 
   4   5   6       28.77       28.78      2.50 o 
   5   5   6       10.27        9.38      2.39 o 
   6   5   6       55.84       59.10      5.47 o 
   7   5   6       98.17       99.78      5.15 o 
   8   5   6       28.95       20.99      7.60 o 
  -7   6   6       20.43       23.51      6.57 o 
  -6   6   6      373.27      377.86     10.24 o 
  -5   6   6      315.94      305.21      4.63 o 
  -4   6   6      704.59      723.24     14.09 o 
  -3   6   6     1040.08     1026.46     13.55 o 
  -2   6   6       87.76       87.76      3.28 o 
  -1   6   6        7.64        9.84      3.63 o 
   0   6   6      216.79      237.40      6.28 o 
   1   6   6      238.56      243.12      5.31 o 
   2   6   6       34.89       33.69      2.86 o 
   3   6   6      163.56      159.98      4.08 o 
   4   6   6      335.95      343.09      8.95 o 
   5   6   6      235.69      231.39      8.86 o 
   6   6   6       28.13       32.37      3.10 o 
   7   6   6       64.36       71.53      4.12 o 
  -6   7   6      120.60      131.71      6.32 o 
  -5   7   6       40.28       36.12      2.91 o 
  -4   7   6     1111.01     1063.46     32.54 o 
  -3   7   6      108.29       99.62      4.39 o 
  -2   7   6      172.59      173.51      5.90 o 
  -1   7   6      100.44       82.53      2.94 o 
   0   7   6      737.15      732.47     19.78 o 
   1   7   6      207.55      185.06     10.41 o 
   2   7   6      124.25      132.63      7.61 o 
   3   7   6        3.73        6.83      2.12 o 
   4   7   6       46.29       54.81      3.87 o 
   5   7   6        1.35        0.66      1.10 o 
   6   7   6       26.39       23.21      5.69 o 
  -5   8   6       70.08       61.29      5.32 o 
  -4   8   6      126.57      125.37      5.71 o 
  -3   8   6       70.82       85.14      3.98 o 
  -2   8   6       12.96       11.54      2.90 o 
  -1   8   6       42.35       48.19      2.99 o 
   0   8   6      540.77      535.60     12.09 o 
   1   8   6       31.01       27.17      5.61 o 
   2   8   6       57.97       55.40      4.44 o 
   3   8   6      193.96      204.75      5.99 o 
   4   8   6      356.83      353.04     16.11 o 
   5   8   6       19.86       16.61      5.56 o 
  -4   9   6        0.79        1.65      1.52 o 
  -3   9   6       69.06       65.20      8.75 o 
  -2   9   6      334.47      326.46     10.28 o 
  -1   9   6      131.13      117.13      6.41 o 
   0   9   6      181.86      172.87      8.85 o 
   1   9   6       24.29       31.62      7.77 o 
   2   9   6        4.46        4.12      1.44 o 
   3   9   6      125.98      113.19      4.98 o 
  -9   0   7      191.80      205.33     14.93 o 
  -7   0   7       68.38       64.60     14.46 o 
  -5   0   7      540.50      584.00     21.25 o 
  -3   0   7       43.20       32.80      3.89 o 
  -1   0   7     2197.84     2235.14     62.85 o 
   1   0   7       45.99       52.10      2.53 o 
   3   0   7      844.16      762.56     35.21 o 
   5   0   7      300.44      318.00      7.50 o 
   7   0   7      135.27      137.28      5.01 o 
   9   0   7      386.02      392.20     16.36 o 
  -9   1   7      132.16      134.00     10.52 o 
  -8   1   7       49.58       60.47      6.82 o 
  -7   1   7       30.38       29.69     10.34 o 
  -6   1   7       16.40       14.87      7.12 o 
  -5   1   7        9.91        5.51      2.79 o 
  -4   1   7        2.94        1.91      1.22 o 
  -3   1   7        1.18        1.16      1.36 o 
  -2   1   7       45.65       68.66      2.82 o 
  -1   1   7       10.45        8.04      1.69 o 
   0   1   7      224.51      242.85      5.12 o 
   1   1   7     1177.06     1224.94     45.24 o 
   2   1   7      583.68      600.21      7.70 o 
   3   1   7       14.42        9.01      1.74 o 
   4   1   7       68.22       56.37      2.10 o 
   5   1   7      354.68      347.49      9.58 o 
   6   1   7        0.44        0.60      0.98 o 
   7   1   7      156.95      160.59      3.82 o 
   8   1   7        1.09        0.33      0.82 o 
  -8   2   7      403.00      417.14     21.81 o 
  -7   2   7      107.76      112.63     10.32 o 
  -6   2   7       14.70       15.76      6.03 o 
  -5   2   7      298.99      336.75      9.86 o 
  -4   2   7      459.26      447.46      8.86 o 
  -3   2   7      136.44      115.95      3.80 o 
  -2   2   7      362.33      329.09      6.23 o 
  -1   2   7      233.05      184.95      3.59 o 
   0   2   7      392.43      362.21      8.41 o 
   1   2   7      947.72      919.18     14.50 o 
   2   2   7      917.82      902.81     11.12 o 
   3   2   7      226.40      199.00      4.89 o 
   4   2   7      296.97      290.75      4.54 o 
   5   2   7      213.34      189.48      3.72 o 
   6   2   7      609.15      627.01     13.13 o 
   7   2   7        7.01        8.17      2.07 o 
   8   2   7       97.32       93.23      4.39 o 
  -8   3   7        8.42        4.22      3.70 o 
  -7   3   7      115.48       98.06      9.67 o 
  -6   3   7       18.11       18.67      6.16 o 
  -5   3   7        9.51       11.49      2.77 o 
  -4   3   7      173.41      194.01      6.56 o 
  -3   3   7       11.98       11.75      2.59 o 
  -2   3   7       25.27       30.79      3.14 o 
  -1   3   7      225.22      217.74      3.98 o 
   0   3   7        0.89        1.39      0.69 o 
   1   3   7      118.90      121.65      3.32 o 
   2   3   7       35.07       23.09      1.45 o 
   3   3   7       32.90       37.45      1.43 o 
   4   3   7       81.29       76.17      2.14 o 
   5   3   7       97.74       92.46      2.79 o 
   6   3   7        8.55        8.92      2.46 o 
   7   3   7       13.12        8.99      2.60 o 
   8   3   7        0.92        0.25      1.02 o 
  -8   4   7      126.65      110.22     11.25 o 
  -7   4   7      162.30      145.98      7.07 o 
  -6   4   7      924.83      913.62     13.94 o 
  -5   4   7      394.33      377.13      9.93 o 
  -4   4   7      709.73      708.07     15.63 o 
  -3   4   7        0.85        1.20      1.75 o 
  -2   4   7      780.18      780.29      9.79 o 
  -1   4   7      268.68      252.63      3.62 o 
   0   4   7     1122.36     1086.95     11.07 o 
   1   4   7       44.05       40.91      2.31 o 
   2   4   7        0.26        1.45      1.01 o 
   3   4   7       50.32       46.65      2.13 o 
   4   4   7      531.59      564.42      7.46 o 
   5   4   7      507.88      509.44      9.82 o 
   6   4   7      116.10      126.08      4.88 o 
   7   4   7       82.00       96.03      7.46 o 
   8   4   7      313.02      310.97     13.35 o 
  -7   5   7       72.08       67.45      4.51 o 
  -6   5   7       89.25      101.97      6.46 o 
  -5   5   7       30.15       23.30      2.77 o 
  -4   5   7       23.99       18.92      4.03 o 
  -3   5   7       80.03       78.06      2.78 o 
  -2   5   7       92.99       97.51      3.06 o 
  -1   5   7        1.10        1.34      1.57 o 
   0   5   7       53.18       50.80      2.37 o 
   1   5   7      638.78      650.66     16.93 o 
   2   5   7       68.00       66.09      2.66 o 
   3   5   7      221.10      218.30      5.86 o 
   4   5   7        2.03        1.52      1.44 o 
   5   5   7      237.53      240.89      5.20 o 
   6   5   7      114.96      117.21      4.39 o 
   7   5   7       15.23       15.34      4.39 o 
  -7   6   7      272.17      282.17     10.40 o 
  -6   6   7       42.40       33.61     14.71 o 
  -5   6   7      107.14      110.43      5.19 o 
  -4   6   7        1.09        1.43      0.93 o 
  -3   6   7     1306.34     1297.28     30.23 o 
  -2   6   7       34.48       31.21      2.93 o 
  -1   6   7      226.33      209.72      5.40 o 
   0   6   7       56.05       64.89      3.88 o 
   1   6   7     1228.12     1246.25     37.12 o 
   2   6   7      598.11      593.96     13.47 o 
   3   6   7      382.96      383.82      9.77 o 
   4   6   7      471.31      469.00     12.14 o 
   5   6   7      795.02      819.71     16.60 o 
   6   6   7       68.94       69.31      5.16 o 
   7   6   7      202.43      211.72     17.15 o 
  -6   7   7       23.57       23.73     10.60 o 
  -5   7   7        1.73        0.89      2.07 o 
  -4   7   7       69.49       65.31      5.64 o 
  -3   7   7       12.57        9.52      3.24 o 
  -2   7   7      396.62      396.61      7.79 o 
  -1   7   7      134.91      127.31      4.66 o 
   0   7   7       35.20       32.80      2.29 o 
   1   7   7       33.62       28.24      6.32 o 
   2   7   7       43.23       44.00      4.10 o 
   3   7   7       29.58       25.90      6.73 o 
   4   7   7       61.78       61.59      3.38 o 
   5   7   7      102.77      101.27      4.94 o 
   6   7   7        0.05        2.05      1.42 o 
  -5   8   7        1.00        2.79      2.03 o 
  -4   8   7       41.87       55.02      9.03 o 
  -3   8   7      391.86      365.16     12.79 o 
  -2   8   7      362.31      350.45      9.46 o 
  -1   8   7        2.01        1.41      1.61 o 
   0   8   7       50.67       50.37      2.87 o 
   1   8   7      778.67      784.31     14.97 o 
   2   8   7      261.01      255.23      7.06 o 
   3   8   7      419.54      423.84     12.45 o 
   4   8   7      254.85      271.85      9.58 o 
  -3   9   7       37.12       33.14      3.84 o 
  -2   9   7       50.78       42.14      3.86 o 
  -1   9   7        0.54        2.38      1.32 o 
   0   9   7        1.66        2.84      1.42 o 
   1   9   7       27.65       21.31      6.38 o 
   2   9   7       23.96       23.44      6.08 o 
   3   9   7      259.33      275.04      9.02 o 
  -8   0   8     1959.38     1411.89     28.85 o 
  -6   0   8      515.37      526.12     23.51 o 
  -4   0   8      320.17      319.49      9.60 o 
  -2   0   8       80.45       94.50      4.86 o 
   0   0   8        2.53        3.93      2.12 o 
   2   0   8       43.03       62.49      3.82 o 
   4   0   8       79.23       80.83      6.49 o 
   6   0   8        0.12        1.06      1.60 o 
   8   0   8       26.72       14.70      6.39 o 
  -8   1   8      237.12      266.05     16.69 o 
  -7   1   8      405.95      433.31     14.57 o 
  -6   1   8      292.26      292.52     15.92 o 
  -5   1   8      261.91      275.99     10.27 o 
  -4   1   8      393.40      389.15     16.03 o 
  -3   1   8      147.20      147.72      3.81 o 
  -2   1   8     1633.42     1732.43     20.54 o 
  -1   1   8        9.22        9.40      1.78 o 
   0   1   8     2941.94     2870.44     36.20 o 
   1   1   8      407.15      415.54      7.64 o 
   2   1   8       91.57       87.37      2.39 o 
   3   1   8       54.16       55.95      3.63 o 
   4   1   8     1615.99     1632.94     19.43 o 
   5   1   8        1.61        1.68      1.04 o 
   6   1   8      363.92      384.76      8.16 o 
   7   1   8      413.34      406.56      7.78 o 
   8   1   8      289.81      289.59      7.44 o 
  -8   2   8      189.23      212.16     12.88 o 
  -7   2   8      136.69      139.01      9.86 o 
  -6   2   8        9.21        4.93      2.61 o 
  -5   2   8      397.01      405.58     10.98 o 
  -4   2   8      254.69      262.76     10.25 o 
  -3   2   8        6.54        8.30      2.19 o 
  -2   2   8        7.98        8.07      1.98 o 
  -1   2   8      481.10      496.24      7.26 o 
   0   2   8      123.74      108.68      3.19 o 
   1   2   8       61.58       64.08      2.17 o 
   2   2   8        9.25        3.52      1.31 o 
   3   2   8        0.09        0.82      0.77 o 
   4   2   8       14.74       13.08      2.73 o 
   5   2   8       26.12       17.68      2.11 o 
   6   2   8      240.04      214.97      3.74 o 
   7   2   8      104.52      103.63      5.06 o 
   8   2   8      125.52      116.00      4.33 o 
  -8   3   8       27.35       23.80      9.35 o 
  -7   3   8       35.72       42.37      5.72 o 
  -6   3   8       21.93       21.75      7.30 o 
  -5   3   8      820.62      854.26     24.24 o 
  -4   3   8       34.95       34.34      3.26 o 
  -3   3   8      703.54      758.23     12.10 o 
  -2   3   8       52.84       65.22      2.93 o 
  -1   3   8      211.01      207.51      6.23 o 
   0   3   8        0.65        0.57      0.81 o 
   1   3   8     1070.15     1052.18     22.29 o 
   2   3   8      182.17      173.24      3.57 o 
   3   3   8     1737.80     1718.94     20.64 o 
   4   3   8      215.69      212.73      6.32 o 
   5   3   8      291.38      291.01      6.43 o 
   6   3   8      531.00      521.18     10.04 o 
   7   3   8      583.17      586.42     16.09 o 
   8   3   8      153.46      162.09      8.97 o 
  -7   4   8      103.89      100.96      5.91 o 
  -6   4   8       24.05       21.74      9.11 o 
  -5   4   8      458.33      503.62     13.50 o 
  -4   4   8       69.22       62.09      3.33 o 
  -3   4   8       73.69       67.96      5.96 o 
  -2   4   8       23.62       25.29      3.75 o 
  -1   4   8       14.79       18.95      2.48 o 
   0   4   8        8.54        8.95      2.69 o 
   1   4   8      518.76      511.01     11.59 o 
   2   4   8     1015.16     1049.31     15.57 o 
   3   4   8       74.46       75.51      5.67 o 
   4   4   8       37.90       33.44      3.49 o 
   5   4   8      163.54      161.29      5.54 o 
   6   4   8      129.49      119.17     11.77 o 
   7   4   8       56.93       71.99      6.97 o 
  -7   5   8       16.46       20.40      8.15 o 
  -6   5   8       90.51       92.48      8.84 o 
  -5   5   8      539.88      547.17     12.83 o 
  -4   5   8       12.33       16.04      3.34 o 
  -3   5   8        1.03        0.97      1.38 o 
  -2   5   8      260.22      280.75      5.15 o 
  -1   5   8     1000.03      985.96     16.26 o 
   0   5   8        7.54        8.11      1.94 o 
   1   5   8      784.37      790.14     13.59 o 
   2   5   8      219.21      216.19      4.79 o 
   3   5   8      783.04      790.30     23.20 o 
   4   5   8      192.07      201.79      6.77 o 
   5   5   8      137.49      144.42      6.39 o 
   6   5   8       54.08       53.18      5.63 o 
   7   5   8       97.62      100.35      8.88 o 
  -6   6   8      148.91      139.74     12.49 o 
  -5   6   8        8.77        6.63      2.57 o 
  -4   6   8       54.90       52.27      7.85 o 
  -3   6   8        0.77        0.98      1.56 o 
  -2   6   8     1121.94     1165.55     25.42 o 
  -1   6   8      146.00      138.78      7.01 o 
   0   6   8      151.61      138.91      8.71 o 
   1   6   8       17.33       24.82      3.79 o 
   2   6   8      258.89      261.31     12.91 o 
   3   6   8       42.31       38.56      7.55 o 
   4   6   8      229.75      232.38      9.04 o 
   5   6   8       16.68        9.63      2.58 o 
   6   6   8       34.69       33.85      4.06 o 
  -5   7   8       91.32       78.26      7.83 o 
  -4   7   8      180.71      181.81      7.74 o 
  -3   7   8        0.10        1.82      1.58 o 
  -2   7   8      569.25      601.41     17.04 o 
  -1   7   8        8.13        5.82      3.33 o 
   0   7   8      100.68       93.27      5.36 o 
   1   7   8        7.04       11.14      3.57 o 
   2   7   8      426.64      437.67     10.31 o 
   3   7   8      206.49      217.77      6.25 o 
   4   7   8        0.18        1.68      1.87 o 
   5   7   8       31.57       25.01      4.62 o 
  -4   8   8       35.14       24.47      8.21 o 
  -3   8   8       37.61       34.52      8.11 o 
  -2   8   8      160.17      153.49      5.78 o 
  -1   8   8       89.70       83.73      6.76 o 
   0   8   8       34.73       36.58      3.42 o 
   1   8   8      218.55      222.42      7.57 o 
   2   8   8       28.91       30.24      5.90 o 
   3   8   8       29.19       29.96      7.57 o 
   4   8   8       91.19       94.69      6.43 o 
  -2   9   8      217.72      222.92     24.74 o 
  -1   9   8      248.68      234.77     12.63 o 
   0   9   8       61.63       62.99      6.49 o 
   1   9   8       78.49       76.85      5.49 o 
  -7   0   9        1.25        2.38      5.85 o 
  -5   0   9      206.42      179.10     13.78 o 
  -3   0   9      120.58      142.96      6.55 o 
  -1   0   9     1249.68     1277.86     19.03 o 
   1   0   9      497.35      469.16      8.89 o 
   3   0   9       46.91       52.96      3.08 o 
   5   0   9      498.82      507.10     14.10 o 
   7   0   9        0.46        1.59      1.57 o 
  -8   1   9       10.89        6.61      3.17 o 
  -7   1   9      279.03      243.00     13.28 o 
  -6   1   9      334.39      329.10     17.67 o 
  -5   1   9      963.55      958.69     26.03 o 
  -4   1   9        3.21        4.29      1.84 o 
  -3   1   9     2173.11     2159.17     51.55 o 
  -2   1   9      256.45      246.80      9.73 o 
  -1   1   9      866.22      900.32     10.00 o 
   0   1   9     1031.71     1000.98     15.98 o 
   1   1   9     1983.45     1975.77     17.91 o 
   2   1   9      346.10      346.26      6.75 o 
   3   1   9      268.14      286.70      5.17 o 
   4   1   9      417.16      433.90     10.14 o 
   5   1   9      686.63      662.70     12.91 o 
   6   1   9        2.15        1.09      1.07 o 
   7   1   9      779.00      828.82     17.41 o 
   8   1   9       33.06       32.03      4.70 o 
  -8   2   9       64.79       67.21      5.48 o 
  -7   2   9      154.22      158.99     12.91 o 
  -6   2   9       16.45       14.60      6.51 o 
  -5   2   9       12.16       10.36      3.23 o 
  -4   2   9       47.36       50.53      4.40 o 
  -3   2   9       73.29       60.13      3.07 o 
  -2   2   9      572.07      597.88      9.29 o 
  -1   2   9       57.75       56.78      2.58 o 
   0   2   9      147.29      143.33      3.17 o 
   1   2   9       25.33       23.82      2.99 o 
   2   2   9       81.27       74.86      2.43 o 
   3   2   9      111.51      101.38      2.43 o 
   4   2   9       24.28       19.12      3.44 o 
   5   2   9       26.42       30.98      2.03 o 
   6   2   9       15.41       19.98      4.31 o 
   7   2   9        9.82        9.46      2.78 o 
  -7   3   9        5.35        5.82      3.27 o 
  -6   3   9      220.17      239.02      9.60 o 
  -5   3   9       60.97       49.98      3.66 o 
  -4   3   9      187.94      184.95      6.26 o 
  -3   3   9       10.05       10.74      2.86 o 
  -2   3   9     1229.39     1285.23     17.90 o 
  -1   3   9      462.22      442.96      8.57 o 
   0   3   9      441.74      461.61      7.93 o 
   1   3   9       25.71       19.61      4.92 o 
   2   3   9      820.05      837.14     17.49 o 
   3   3   9      113.71      111.93      3.09 o 
   4   3   9     1096.13     1131.08     21.28 o 
   5   3   9      312.43      275.78      7.49 o 
   6   3   9      166.53      158.79      7.05 o 
   7   3   9        5.69        1.95      1.88 o 
  -7   4   9        5.74        2.62      3.26 o 
  -6   4   9       43.44       37.71     10.03 o 
  -5   4   9        0.69        2.18      2.09 o 
  -4   4   9        7.16        3.08      2.27 o 
  -3   4   9        0.24        0.79      1.78 o 
  -2   4   9      106.55      107.05      4.26 o 
  -1   4   9      127.73      121.77      3.55 o 
   0   4   9      107.03       98.82      4.23 o 
   1   4   9        4.36        1.16      1.56 o 
   2   4   9       82.55       79.64      6.99 o 
   3   4   9       81.20       81.44      4.80 o 
   4   4   9        8.36        9.97      3.70 o 
   5   4   9       31.21       33.15      5.14 o 
   6   4   9       84.06       92.16     11.45 o 
   7   4   9      105.89       88.00      6.81 o 
  -6   5   9      120.38      118.01      7.28 o 
  -5   5   9       54.79       66.20      4.21 o 
  -4   5   9      400.73      379.24      7.76 o 
  -3   5   9        1.22        1.56      1.54 o 
  -2   5   9      572.63      563.97     30.97 o 
  -1   5   9        1.36        2.99      3.02 o 
   0   5   9      130.26      122.77      5.24 o 
   1   5   9        2.20        1.94      0.99 o 
   2   5   9     1402.51     1350.57     24.36 o 
   3   5   9      118.51      114.30      4.73 o 
   4   5   9        3.66        2.87      3.35 o 
   5   5   9       59.86       61.59      4.27 o 
   6   5   9      390.17      401.07     14.93 o 
  -6   6   9       64.47       79.65     18.05 o 
  -5   6   9       34.00       26.58      9.72 o 
  -4   6   9        8.53       10.67      4.61 o 
  -3   6   9      121.67      105.74      7.11 o 
  -2   6   9        3.04        2.71      1.57 o 
  -1   6   9      262.44      236.65      7.98 o 
   0   6   9        2.73        2.95      2.43 o 
   1   6   9       57.13       54.43      3.57 o 
   2   6   9        7.21        6.47      1.77 o 
   3   6   9      377.14      367.94      9.93 o 
   4   6   9       46.88       41.80     10.28 o 
   5   6   9       56.13       58.42      6.10 o 
  -5   7   9      500.49      580.72     29.21 o 
  -4   7   9        4.99        1.03      1.96 o 
  -3   7   9       28.68       20.94      6.46 o 
  -2   7   9      123.19      110.62      6.55 o 
  -1   7   9      843.69      881.76     17.41 o 
   0   7   9       20.48       17.93      5.40 o 
   1   7   9      315.49      358.30      9.97 o 
   2   7   9      338.05      339.97     12.52 o 
   3   7   9      386.32      383.05     19.14 o 
   4   7   9        2.72        3.97      2.43 o 
  -3   8   9        1.72        4.53      3.60 o 
  -2   8   9      112.21      101.00      5.20 o 
  -1   8   9       63.94       69.03      6.39 o 
   0   8   9       18.44       13.94      4.72 o 
   1   8   9      166.82      169.25      6.04 o 
   2   8   9      139.32      155.27      7.32 o 
   3   8   9      155.74      159.27      9.17 o 
  -6   0  10       47.97       59.65      8.44 o 
  -4   0  10       29.85       36.35     10.25 o 
  -2   0  10       63.06       56.91      3.65 o 
   0   0  10       36.49       31.00      4.05 o 
   2   0  10     2198.11     2264.96     31.86 o 
   4   0  10      411.37      414.23     12.11 o 
   6   0  10      128.39      122.22      6.75 o 
  -7   1  10       27.81       27.22     10.03 o 
  -6   1  10      608.70      601.00     16.74 o 
  -5   1  10        0.00        1.58      2.24 o 
  -4   1  10        9.56       12.06      2.60 o 
  -3   1  10      116.95      118.12      4.18 o 
  -2   1  10       10.52       13.85      2.74 o 
  -1   1  10        5.48        5.23      1.63 o 
   0   1  10      117.21      120.57      4.47 o 
   1   1  10      488.36      485.82     11.04 o 
   2   1  10        9.53       11.83      2.57 o 
   3   1  10        0.93        0.59      1.03 o 
   4   1  10       68.17       79.30      3.19 o 
   5   1  10        4.00        2.02      1.49 o 
   6   1  10       64.06       59.16      3.08 o 
   7   1  10       38.80       36.26      2.85 o 
  -7   2  10      136.09      124.85      8.12 o 
  -6   2  10      150.83      185.93     19.13 o 
  -5   2  10      273.60      270.05      6.77 o 
  -4   2  10        2.55        5.30      2.81 o 
  -3   2  10      229.18      223.85      6.87 o 
  -2   2  10        8.05        5.63      1.97 o 
  -1   2  10      184.82      174.38      4.62 o 
   0   2  10       46.40       46.38      3.06 o 
   1   2  10       51.66       48.30      2.67 o 
   2   2  10      194.27      207.88      4.38 o 
   3   2  10       40.67       36.07      2.09 o 
   4   2  10      100.28      110.74      2.85 o 
   5   2  10      634.60      643.50     13.07 o 
   6   2  10       89.92       98.45      4.15 o 
   7   2  10      158.74      163.43      5.17 o 
  -7   3  10        5.98        3.18      2.45 o 
  -6   3  10       21.34       19.55      7.21 o 
  -5   3  10       30.65       31.37      7.52 o 
  -4   3  10      171.11      164.99      6.04 o 
  -3   3  10      230.36      234.53      7.03 o 
  -2   3  10        3.15        3.15      1.85 o 
  -1   3  10       49.63       51.63      2.62 o 
   0   3  10      252.09      253.64      5.67 o 
   1   3  10        0.93        1.30      0.88 o 
   2   3  10       12.26       11.19      2.31 o 
   3   3  10        6.10        6.85      2.51 o 
   4   3  10      411.33      377.46      8.76 o 
   5   3  10       20.78       26.71      3.55 o 
   6   3  10       51.20       40.16      6.72 o 
   7   3  10        0.07        0.60      1.50 o 
  -6   4  10       29.64       28.50      5.27 o 
  -5   4  10       75.82       87.43      6.49 o 
  -4   4  10       99.26       83.50      4.48 o 
  -3   4  10      623.29      631.84     15.64 o 
  -2   4  10      305.82      320.07     15.34 o 
  -1   4  10      646.21      686.63     16.27 o 
   0   4  10      655.49      663.94     21.21 o 
   1   4  10      713.61      723.50     16.43 o 
   2   4  10      112.46      107.39      4.48 o 
   3   4  10      106.49      103.68      4.56 o 
   4   4  10        0.27        0.97      0.85 o 
   5   4  10      225.39      233.49      6.61 o 
   6   4  10       55.90       52.73      5.60 o 
  -6   5  10        1.32        0.84      2.14 o 
  -5   5  10        0.01        0.89      1.15 o 
  -4   5  10        5.52        4.19      2.95 o 
  -3   5  10       55.42       57.13      6.17 o 
  -2   5  10       42.88       28.06      8.11 o 
  -1   5  10      154.40      151.14      5.86 o 
   0   5  10      129.63      133.27      5.91 o 
   1   5  10       13.98       11.81      3.19 o 
   2   5  10        3.13        5.31      1.97 o 
   3   5  10       74.72       63.91      5.57 o 
   4   5  10       45.11       39.40     10.81 o 
   5   5  10        5.45        4.84      2.64 o 
   6   5  10        0.73        2.84      1.64 o 
  -5   6  10       14.58        4.98      6.17 o 
  -4   6  10     1286.04     1361.92     27.15 o 
  -3   6  10       15.81       16.61      6.80 o 
  -2   6  10      439.67      466.85     13.81 o 
  -1   6  10       20.14       12.95      4.93 o 
   0   6  10      861.79      894.12     23.53 o 
   1   6  10       35.12       37.19      5.35 o 
   2   6  10      123.33      129.26      7.52 o 
   3   6  10       25.70       21.45      5.43 o 
   4   6  10      508.67      542.90     16.73 o 
   5   6  10       55.76       51.89      5.79 o 
  -4   7  10      173.01      197.05     18.71 o 
  -3   7  10        1.64        1.47      1.60 o 
  -2   7  10        0.67        2.45      1.43 o 
  -1   7  10       65.86       59.80      7.98 o 
   0   7  10      205.62      210.18      7.39 o 
   1   7  10        0.17        1.21      1.32 o 
   2   7  10      320.02      323.88     14.70 o 
   3   7  10        6.75        9.01      3.01 o 
   4   7  10       29.07       26.63      7.19 o 
  -2   8  10      155.20      164.44      6.30 o 
  -1   8  10      107.92      115.83      6.24 o 
   0   8  10      194.99      208.58      7.40 o 
   1   8  10      155.62      162.96      7.09 o 
  -7   0  11      174.26      192.64     13.66 o 
  -5   0  11      199.97      194.56     12.64 o 
  -3   0  11      413.29      443.58     16.91 o 
  -1   0  11     1270.10     1296.87     25.90 o 
   1   0  11       12.50        9.89      2.99 o 
   3   0  11      564.67      544.51     15.40 o 
   5   0  11      126.42      107.66      4.64 o 
   7   0  11       34.66       38.99      4.16 o 
  -7   1  11      225.67      237.28     10.95 o 
  -6   1  11        9.28        7.00      4.59 o 
  -5   1  11      572.98      567.68     13.92 o 
  -4   1  11      282.36      274.85      8.31 o 
  -3   1  11      210.60      198.49      9.37 o 
  -2   1  11      160.85      141.44      4.69 o 
  -1   1  11     2512.78     2573.36     32.04 o 
   0   1  11      257.23      271.26      5.70 o 
   1   1  11       17.62       12.28      2.24 o 
   2   1  11       93.22       93.91      3.15 o 
   3   1  11      327.81      309.67      7.21 o 
   4   1  11        3.57        3.84      1.79 o 
   5   1  11       27.93       25.54      3.08 o 
   6   1  11       22.99       18.81      3.96 o 
   7   1  11      331.17      364.68     10.49 o 
  -7   2  11      142.19      138.45      7.96 o 
  -6   2  11       92.28      102.20     13.39 o 
  -5   2  11        0.53        2.59      1.48 o 
  -4   2  11      367.68      380.66      8.37 o 
  -3   2  11       39.49       42.03      4.05 o 
  -2   2  11       18.41       15.73      3.21 o 
  -1   2  11      640.55      668.28     18.25 o 
   0   2  11      139.04      134.88      3.80 o 
   1   2  11      748.10      756.21     11.39 o 
   2   2  11      415.91      433.69      9.16 o 
   3   2  11      440.05      417.44      9.05 o 
   4   2  11       33.62       29.07      5.17 o 
   5   2  11       35.98       37.81      2.80 o 
   6   2  11      265.51      259.52      7.62 o 
  -6   3  11       33.39       32.34      4.17 o 
  -5   3  11       64.47       52.30      4.54 o 
  -4   3  11      617.61      666.76     15.18 o 
  -3   3  11       47.13       38.44      5.55 o 
  -2   3  11       49.34       41.53      3.87 o 
  -1   3  11      326.27      318.32      7.84 o 
   0   3  11      132.16      128.03      3.86 o 
   1   3  11      164.66      152.42      6.97 o 
   2   3  11      846.50      885.60     20.34 o 
   3   3  11       27.54       19.44      4.30 o 
   4   3  11      206.38      202.67      6.49 o 
   5   3  11       36.71       35.92      6.10 o 
   6   3  11       73.94       66.89      5.78 o 
  -6   4  11      257.90      275.54     11.48 o 
  -5   4  11       59.69       55.29      6.32 o 
  -4   4  11      611.11      622.70     13.47 o 
  -3   4  11       16.74       16.01      6.61 o 
  -2   4  11      151.94      152.08      7.87 o 
  -1   4  11       47.43       39.92      9.05 o 
   0   4  11     1084.84     1130.98     25.09 o 
   1   4  11       37.35       34.25      7.82 o 
   2   4  11       97.54      102.03      4.75 o 
   3   4  11       32.16       31.53      4.44 o 
   4   4  11      249.84      251.52      7.04 o 
   5   4  11       27.44       22.70      5.15 o 
   6   4  11      166.51      172.95      9.91 o 
  -5   5  11        0.46        0.87      2.31 o 
  -4   5  11      102.80       93.21      9.30 o 
  -3   5  11       21.08       18.84      6.29 o 
  -2   5  11      204.04      209.95      9.72 o 
  -1   5  11       75.55       76.97      4.45 o 
   0   5  11       10.03        8.18      2.77 o 
   1   5  11       74.53       79.06      5.34 o 
   2   5  11      146.58      144.10      6.80 o 
   3   5  11       40.58       36.26      4.06 o 
   5   5  11      345.16      349.13     13.26 o 
  -4   6  11      319.01      351.79     13.75 o 
  -3   6  11      445.34      496.91     18.88 o 
  -2   6  11       27.78       26.05      9.82 o 
  -1   6  11       16.89       18.45      5.92 o 
   0   6  11       21.21       15.31      4.26 o 
   1   6  11      143.92      147.00     10.80 o 
   2   6  11      115.33       93.48      5.71 o 
   3   6  11      267.64      294.02     21.08 o 
   4   6  11       87.48       68.26     12.70 o 
  -3   7  11      102.18      102.78      6.72 o 
  -2   7  11        1.77        1.26      2.49 o 
  -1   7  11       95.61       94.97      6.64 o 
   0   7  11       25.94       20.47      8.09 o 
   1   7  11      303.02      321.90     12.36 o 
   2   7  11       53.87       48.68      6.67 o 
  -6   0  12        0.01        3.73      2.67 o 
  -4   0  12      374.87      354.22     13.75 o 
  -2   0  12       72.67       71.16      6.56 o 
   0   0  12      142.25      137.40      9.36 o 
   2   0  12        3.91        8.88      3.30 o 
   4   0  12       28.61       33.62      6.56 o 
   6   0  12       16.63       12.96      4.38 o 
  -6   1  12       81.88       61.60      8.93 o 
  -5   1  12       28.46       27.93      9.72 o 
  -4   1  12      636.72      605.12     13.73 o 
  -3   1  12      134.64      129.26      4.98 o 
  -2   1  12      154.64      156.90      5.19 o 
  -1   1  12      496.66      526.33     11.82 o 
   0   1  12      859.91      852.85     17.05 o 
   1   1  12       55.22       48.87      3.38 o 
   2   1  12      259.23      272.73      6.86 o 
   3   1  12      122.77      110.07      4.49 o 
   4   1  12      253.02      299.30      6.70 o 
   5   1  12       96.62      105.47      4.45 o 
   6   1  12      567.23      599.66     11.05 o 
  -6   2  12       23.84       16.36      5.50 o 
  -5   2  12       57.29       62.63      5.67 o 
  -4   2  12       14.26       10.15      3.12 o 
  -3   2  12       46.89       38.46      5.27 o 
  -2   2  12       22.74       16.40      3.55 o 
  -1   2  12      193.06      194.70      6.06 o 
   0   2  12      496.17      473.95     10.36 o 
   1   2  12       79.21       78.72      2.80 o 
   2   2  12        0.15        1.51      0.87 o 
   3   2  12       27.26       29.41      6.93 o 
   4   2  12        5.71       12.79      3.70 o 
   5   2  12       46.30       41.82      5.14 o 
   6   2  12       20.61        9.80      3.40 o 
  -5   3  12      413.93      421.84     12.33 o 
  -4   3  12       66.63       67.13      5.10 o 
  -3   3  12      271.23      315.85      7.80 o 
  -2   3  12        1.26        2.54      1.74 o 
  -1   3  12      327.76      347.56      8.69 o 
   0   3  12       44.61       40.00      6.09 o 
   1   3  12      165.10      174.03      9.79 o 
   2   3  12       78.11       70.23      7.17 o 
   3   3  12      880.12      945.42     19.07 o 
   4   3  12        2.88        3.20      1.90 o 
   5   3  12      288.81      275.75     10.79 o 
  -5   4  12       27.84       29.87     11.29 o 
  -4   4  12       20.11       17.65      5.49 o 
  -3   4  12       15.69       14.11      4.21 o 
  -2   4  12      316.98      316.93     12.68 o 
  -1   4  12      107.40       95.10      6.42 o 
   0   4  12      133.57      128.32      5.64 o 
   1   4  12       30.34       25.67      6.21 o 
   2   4  12       71.90       64.05      4.41 o 
   3   4  12       67.67       65.54      4.18 o 
   4   4  12       14.01        7.47      3.30 o 
   5   4  12        6.48        3.72      2.23 o 
  -4   5  12      100.71      103.08     13.88 o 
  -3   5  12       24.77       22.53      9.76 o 
  -2   5  12      142.68      138.97     16.36 o 
  -1   5  12      322.02      313.75     15.47 o 
   0   5  12       19.29       16.14      3.58 o 
   1   5  12      261.21      281.19     10.31 o 
   2   5  12      440.55      442.39     17.97 o 
   3   5  12      476.30      473.62     15.43 o 
   4   5  12       61.27       52.86      5.66 o 
  -3   6  12      289.54      267.95     13.61 o 
  -2   6  12        1.76        2.73      2.37 o 
  -1   6  12       43.57       33.49     11.48 o 
   0   6  12        3.82        4.28      2.72 o 
   1   6  12        6.38        5.95      2.84 o 
   2   6  12       31.21       33.59      5.43 o 
   3   6  12        8.88        8.66      4.31 o 
  -5   0  13      209.47      207.02     15.17 o 
  -3   0  13      579.42      639.76     17.20 o 
  -1   0  13      290.28      283.30     10.30 o 
   1   0  13      728.39      720.07     20.56 o 
   3   0  13       21.88       10.25      5.00 o 
   5   0  13      372.52      367.37     13.27 o 
  -5   1  13       19.80       17.38      5.10 o 
  -4   1  13       68.69       55.18      4.54 o 
  -3   1  13      108.55      113.59      5.86 o 
  -2   1  13        0.09        1.57      1.51 o 
  -1   1  13        0.80        2.63      1.46 o 
   0   1  13      144.23      141.41      5.19 o 
   1   1  13      117.69      126.44      5.65 o 
   2   1  13       46.81       45.30      5.82 o 
   3   1  13       39.69       51.08      4.35 o 
   4   1  13      121.39      121.72      6.21 o 
   5   1  13       84.76       81.87      8.11 o 
  -5   2  13        0.22        0.04      1.62 o 
  -4   2  13        6.56        5.64      2.58 o 
  -3   2  13      519.69      509.95     13.61 o 
  -2   2  13      270.76      276.48      8.24 o 
  -1   2  13       82.69       78.54      5.00 o 
   0   2  13      275.18      263.14      6.48 o 
   1   2  13      234.62      213.29      7.94 o 
   2   2  13       80.20       84.25      6.31 o 
   3   2  13       63.15       58.27      5.44 o 
   4   2  13      122.03      109.01      5.25 o 
   5   2  13      198.17      197.21      7.19 o 
  -5   3  13        6.04        4.80      2.41 o 
  -4   3  13       11.78       10.99      5.19 o 
  -3   3  13        2.30        2.13      0.95 o 
  -2   3  13      166.39      169.62      6.76 o 
  -1   3  13       62.82       59.33      4.59 o 
   0   3  13        9.43       11.58      2.76 o 
   1   3  13       17.29       10.32      2.94 o 
   2   3  13      174.04      182.73      7.90 o 
   3   3  13       12.17       18.16      5.70 o 
   4   3  13      146.29      153.46      6.10 o 
  -4   4  13      230.21      244.43     12.64 o 
  -3   4  13       12.20        9.37      6.31 o 
  -2   4  13      348.83      381.48     11.21 o 
  -1   4  13       19.45       17.48      4.06 o 
   0   4  13      492.65      517.59     15.33 o 
   1   4  13        0.16        2.16      1.48 o 
   2   4  13       91.18       88.98      5.64 o 
   3   4  13        1.69        2.18      1.70 o 
   4   4  13       41.59       37.08      4.58 o 
  -3   5  13       98.93      107.98      7.12 o 
  -2   5  13      213.28      222.92     10.09 o 
  -1   5  13      107.28      113.20      8.15 o 
   0   5  13       37.99       38.68     10.63 o 
   1   5  13       27.27       19.65      6.09 o 
   2   5  13       94.50       80.20      7.37 o 
  -4   0  14       81.12       97.25      7.09 o 
  -2   0  14      571.22      570.43     20.37 o 
   0   0  14      114.99      114.96      6.56 o 
   2   0  14      483.95      465.53     26.96 o 
   4   0  14      561.68      523.48     17.57 o 
  -4   1  14        8.86        7.04      3.07 o 
  -3   1  14       75.37       78.67      6.59 o 
  -2   1  14        2.55        2.57      2.06 o 
  -1   1  14       18.61       18.50      3.80 o 
   0   1  14      412.81      416.74     11.31 o 
   1   1  14       56.33       56.03      3.53 o 
   2   1  14       80.25      100.30      4.13 o 
   3   1  14      138.49      155.03      6.86 o 
   4   1  14        5.35        5.32      2.30 o 
  -4   2  14       43.59       44.02      9.03 o 
  -3   2  14      595.76      587.79     14.42 o 
  -2   2  14      366.52      376.44      9.19 o 
  -1   2  14       38.38       39.05      5.77 o 
   0   2  14      213.93      217.79      8.06 o 
   1   2  14      347.16      354.61     12.20 o 
   2   2  14       78.99       64.30      7.86 o 
   3   2  14        1.22        1.62      1.78 o 
  -3   3  14        8.94        4.92      2.99 o 
  -2   3  14       89.84       83.36      8.14 o 
  -1   3  14        0.22        1.98      2.22 o 
   0   3  14       10.07        6.94      1.95 o 
   1   3  14        1.12        2.32      1.09 o 
   2   3  14        2.27        1.39      2.19 o 
   3   3  14      181.62      176.33     10.13 o 
  -2   4  14       42.60       35.62     10.67 o 
  -1   4  14      346.02      366.85     11.72 o 
   0   4  14       69.45       60.19     11.51 o 
   1   4  14      567.74      566.72     18.90 o 
   2   4  14        7.84        4.18      3.29 o 
  -3   0  15       54.35       56.61      8.94 o 
  -1   0  15      173.83      176.85      9.18 o 
   1   0  15      354.69      401.06     33.68 o 
  -2   1  15       68.93       60.70      4.05 o 
  -1   1  15      814.59      812.87     14.75 o 
   0   1  15      153.66      149.98      6.32 o 
   1   1  15       63.33       73.22      5.69 o 
   2   1  15      147.04      143.37      8.48 o 
  -2   2  15       47.99       47.46     11.93 o 
  -1   2  15       57.71       61.45     10.21 o 
   0   2  15        0.68        2.68      1.56 o 
   1   2  15      140.52      144.26      6.66 o 
                                                 
